# Supplementary material for: Spectroscopic and AFM characterization of polypeptide-surface interactions: Controls and lipid quantitative analyses
Source: Data Brief. 2017 Mar 12;12:113–22. doi: 10.1016/j.dib.2017.03.014 (PMC5384297; doi:10.1016/j.dib.2017.03.014)
Supplement: Supplementary file 1 — Supplementary material [file mmc1.zip]

Archive with 6 entries (6 files):
- Wen_coi_disclosure Data in Brief for BBAMEM 82387.pdf
- Furse_coi_disclosure Data in Brief for BBAMEM 82387.pdf
- Govasli_coi_disclosure Data in Brief for BBAMEM 82387.pdf
- Halskau_coi_disclosure Data in Brief for BBAMEM 82387.pdf
- Handegard_coi_disclosure Data in Brief for BBAMEM 82387.pdf
- Stromland_coi_disclosure Data in Brief for BBAMEM 82387.pdf
